# Supplementary material for: The spatiotemporal dynamics of lung cancer: 30-year trends of epidemiology across 204 countries and territories
Source: BMC Public Health. 2022 May 16;22:987. doi: 10.1186/s12889-022-13281-y (PMC9109351; doi:10.1186/s12889-022-13281-y)
Supplement: Supplementary file 1 — Additional file 1: TableS1.The change of lung cancer prevalence between 1990 and 2019 at 204 countries andterritories. Table S2. The change oflung cancer incidence between 1990 and 2019 at 204 countries and territories. Table S3. The change of lung cancerYLDs between 1990 and 2019 at 204 countries and territories. YLDs, years livedwith disability. [file 12889_2022_13281_MOESM1_ESM.zip]

Archive with 3 entries (3 files):
- Revised Table S1.docx
- Revised Table S2.docx
- Revised Table S3.docx
